# Supplementary material for: Expedient access to bora-butenolide bioisosteres by counteranion-mediated trans-hydroboration of alkynes
Source: Nat Commun. 2025 May 27;16:4897. doi: 10.1038/s41467-025-60052-5 (PMC12116781; doi:10.1038/s41467-025-60052-5)
Supplement: Supplementary file 3 — Source Data [file 41467_2025_60052_MOESM3_ESM.xlsx]

## Sheet: Sheet1
Cartesian Coordinates of All the Optimized Geometries
[HMDS-Bpin]
C	5.01425	-1.57695	-1.24992
C	6.98353	-0.628841	-2.47573
C	4.23738	1.23481	-1.32313
C	5.40974	1.60236	-3.50728
O	5.05771	-1.49029	-3.64611
C	5.46711	-0.7671	-2.4679
C	4.67453	0.585822	-2.62941
O	3.50362	0.157975	-3.35342
B	3.82876	-0.993585	-4.04612
N	3.01379	-1.60142	-5.04212
Si	3.23713	-3.34428	-5.34197
C	3.76715	-4.23598	-3.76989
C	4.53209	-3.60003	-6.68372
C	1.59355	-4.1234	-5.85105
Si	1.88328	-0.599567	-5.98368
C	1.99331	-1.08295	-7.8072
C	2.34578	1.22298	-5.89803
C	0.124596	-0.821293	-5.34787
H	5.44287	-2.58756	-1.31212
H	5.34687	-1.1165	-0.308096
H	3.9191	-1.6743	-1.22408
H	7.44631	-1.62027	-2.36001
H	7.34333	-0.197158	-3.4183
H	7.32252	0.006177	-1.64255
H	3.69492	2.16789	-1.5366
H	3.5678	0.578835	-0.752506
H	5.10963	1.4816	-0.698123
H	6.28369	2.02876	-2.9934
H	5.74737	1.14204	-4.44739
H	4.72021	2.42101	-3.75881
H	3.69445	-5.32537	-3.92512
H	4.79965	-3.98498	-3.49406
H	3.11225	-3.97162	-2.92373
H	4.22384	-3.14043	-7.63565
H	4.71812	-4.67161	-6.86526
H	5.48108	-3.13479	-6.37196
H	1.75417	-5.19953	-6.03051
H	0.854709	-4.02883	-5.03911
H	1.15182	-3.69902	-6.76328
H	3.01447	-0.911065	-8.18459
H	1.72998	-2.13004	-8.01275
H	1.3091	-0.44763	-8.39391
H	2.19332	1.63394	-4.89142
H	1.72114	1.78403	-6.61324
H	3.40072	1.3821	-6.17311
H	-0.221157	-1.86106	-5.44931
H	0.074964	-0.549244	-4.28098
H	-0.578226	-0.173584	-5.89792
Na[B-H]
C	6.62148	0.352684	-0.938026
C	7.55868	0.559478	-3.238
C	5.0059	2.5753	-1.7805
C	5.27304	2.02824	-4.19527
O	5.69243	-0.868536	-2.79326
C	6.27135	0.374481	-2.43583
C	5.12703	1.43131	-2.79032
O	3.93408	0.652416	-2.76026
B	4.28509	-0.803062	-2.49625
N	3.37475	-1.75949	-3.34086
Si	3.52468	-3.45571	-2.84207
C	4.22422	-3.63815	-1.10193
C	4.70639	-4.38907	-3.98453
C	1.8259	-4.29528	-2.82848
Si	3.1428	-1.3973	-5.05539
C	4.7698	-1.27282	-5.99746
C	2.12894	0.202827	-5.24942
C	2.05991	-2.69155	-5.91521
H	7.28883	-0.50258	-0.754656
H	7.13766	1.26965	-0.616155
H	5.7263	0.214796	-0.317627
H	8.28125	-0.217038	-2.94515
H	7.38155	0.460047	-4.31657
H	8.01503	1.54314	-3.04481
H	4.20176	3.26079	-2.09314
H	4.76353	2.20077	-0.777285
H	5.93814	3.15843	-1.7183
H	6.1509	2.6867	-4.27477
H	5.35507	1.24268	-4.95596
H	4.37971	2.63003	-4.42423
H	3.99167	-1.00448	-1.2884
H	4.33461	-4.71386	-0.881797
H	5.21168	-3.1607	-1.021
H	3.57209	-3.19636	-0.333537
H	4.35743	-4.45063	-5.0261
H	4.8658	-5.41855	-3.62308
H	5.67833	-3.8697	-3.98317
H	1.91804	-5.3371	-2.4782
H	1.14724	-3.77478	-2.12971
H	1.34321	-4.31466	-3.81569
H	5.54131	-0.841632	-5.346
H	5.11122	-2.28073	-6.28262
H	4.67905	-0.669942	-6.91544
H	1.12256	0.096736	-4.79582
H	1.94944	0.402332	-6.3187
H	2.6327	1.07509	-4.81411
H	2.48407	-3.7057	-5.90471
H	1.05091	-2.73965	-5.47536
H	1.94663	-2.39286	-6.97122
Na	1.97605	-0.142354	-2.31001
NaHMDS
N	-2.0715	0.953382	7.22561
Si	-2.90721	-0.204552	6.30718
C	-3.14478	-1.87579	7.17495
C	-1.84735	-0.543554	4.74427
C	-4.61411	0.357331	5.69645
Si	-2.354	1.75339	8.69635
C	-2.45783	0.608988	10.2069
C	-3.90664	2.84508	8.71283
C	-0.85968	2.91989	8.99044
H	-3.77878	-1.75684	8.06968
H	-3.62466	-2.62297	6.52006
H	-2.1773	-2.28384	7.51205
H	-1.7142	0.378665	4.14569
H	-2.30067	-1.28927	4.07044
H	-0.848842	-0.93661	5.01842
H	-5.28851	0.532642	6.55152
H	-4.53884	1.30632	5.13979
H	-5.0911	-0.390629	5.04036
H	-1.55869	-0.025196	10.281
H	-2.56304	1.17016	11.1511
H	-3.32659	-0.064877	10.1182
H	-3.8857	3.56985	7.88191
H	-4.01368	3.40601	9.65695
H	-4.81144	2.22736	8.5848
H	-0.939975	3.49369	9.9285
H	0.086113	2.34727	9.05397
H	-0.770006	3.66435	8.17539
Na	-0.224012	1.54827	6.30552
A
C	-3.65231	-0.563472	0.926828
C	-4.12125	-1.2697	-0.185752
C	-3.23549	-1.60409	-1.21538
C	-1.89284	-1.23588	-1.13836
C	-1.40638	-0.520431	-0.021505
C	-2.31129	-0.191194	1.01225
C	-0.03574	-0.114687	0.048211
C	1.1351	0.242015	0.103105
C	2.44797	0.984839	-0.001111
C	3.00132	1.20011	1.42687
C	3.43664	0.116471	-0.813597
O	2.19112	2.17555	-0.62689
Na	0.206987	2.36838	-1.1064
H	-4.3374	-0.303431	1.73751
H	-5.17209	-1.56141	-0.24852
H	-3.59362	-2.16033	-2.08515
H	-1.19849	-1.50291	-1.93774
H	-1.94199	0.353393	1.88374
H	3.93329	1.78039	1.34568
H	3.20763	0.254073	1.95463
H	2.28341	1.78903	2.01789
H	3.65207	-0.852506	-0.333217
H	3.02904	-0.066899	-1.81946
H	4.37429	0.682692	-0.923642
B
C	-5.1072	-2.71109	-0.11292
C	-5.19793	-3.649	-1.14614
C	-4.03209	-4.21174	-1.67504
C	-2.78374	-3.8401	-1.17834
C	-2.67972	-2.89187	-0.140543
C	-3.86233	-2.33403	0.388259
C	-1.40466	-2.48606	0.360586
C	-0.338547	-2.07922	0.7784
C	0.948837	-1.72822	1.42106
C	0.689735	-1.34126	2.88922
C	1.84806	-2.98015	1.36565
O	1.66126	-0.71033	0.750149
H	-6.0139	-2.26558	0.303274
H	-6.17493	-3.93996	-1.5392
H	-4.09634	-4.94445	-2.48313
H	-1.87291	-4.27514	-1.59293
H	-3.78854	-1.594	1.18609
H	1.65243	-1.17616	3.39527
H	0.141801	-2.14034	3.41014
H	0.114328	-0.411166	2.93891
H	1.38351	-3.83384	1.8794
H	2.02819	-3.27085	0.317997
H	2.81066	-2.76038	1.85824
N	-0.021762	0.673578	-0.536636
B	1.16144	0.704121	0.413875
O	2.44348	1.29266	-0.156788
C	2.74555	2.51138	0.508801
C	2.04073	2.31478	1.90596
O	0.906832	1.53352	1.5797
C	4.26474	2.67516	0.582599
C	2.15621	3.66661	-0.307411
C	1.58103	3.6145	2.5634
C	2.92068	1.53947	2.90148
Si	-1.53326	1.41027	-0.008638
C	-1.51099	3.30442	-0.072686
C	-2.07394	0.923199	1.7334
C	-2.96539	0.915831	-1.1506
Si	0.214415	0.210131	-2.20251
C	-0.903018	-1.17591	-2.83547
C	1.94938	-0.503385	-2.57225
C	0.047979	1.71866	-3.33239
H	4.67758	2.78365	-0.433298
H	4.5445	3.57351	1.15441
H	4.74985	1.81199	1.06482
H	2.40825	4.6503	0.116456
H	2.56178	3.61628	-1.32946
H	1.06737	3.57593	-0.37396
H	1.09096	3.38892	3.52267
H	2.43291	4.28396	2.76314
H	0.856892	4.14644	1.93451
H	3.77724	2.13339	3.25508
H	2.30597	1.2686	3.77175
H	3.29098	0.602822	2.46111
H	-1.18898	3.67442	-1.05924
H	-2.52428	3.6962	0.118924
H	-0.840025	3.7218	0.690666
H	-2.05511	-0.166917	1.87202
H	-3.10418	1.27776	1.9069
H	-1.41201	1.37931	2.48148
H	-3.86816	1.44261	-0.798292
H	-2.81201	1.20297	-2.20216
H	-3.17708	-0.162047	-1.1154
H	-1.97489	-0.994088	-2.69379
H	-0.722045	-1.3245	-3.91381
H	-0.655243	-2.11291	-2.31485
H	2.73735	0.246298	-2.40286
H	1.98141	-0.788582	-3.63578
H	2.11906	-1.42917	-1.99426
H	-0.955748	2.16657	-3.26246
H	0.774469	2.48966	-3.02867
H	0.22946	1.4651	-4.39014
Na	3.52594	-0.56701	-0.303147
C
C	2.84201	-1.75476	-5.27827
C	2.9753	-3.1163	-5.56311
C	2.74942	-4.04638	-4.53932
C	2.38248	-3.62065	-3.26466
C	2.25868	-2.24759	-2.94311
C	2.50019	-1.32767	-3.9927
C	1.85119	-1.82769	-1.60168
C	2.51928	-0.835962	-0.980974
C	2.23767	-0.303256	0.435147
C	2.9031	-1.27256	1.42753
C	2.8529	1.08905	0.617112
O	0.843365	-0.289759	0.818931
B	-0.327382	0.512467	0.516347
O	-1.1889	-0.178098	-0.493395
C	-1.45182	0.595608	-1.65269
C	-0.488478	1.8517	-1.50259
O	-0.178954	1.86424	-0.1078
C	-1.14263	3.19439	-1.8606
C	0.79895	1.73621	-2.31809
C	-1.17007	-0.245666	-2.89958
C	-2.94524	0.961022	-1.64585
N	-1.14065	0.687852	1.8871
Si	-2.3811	-0.492692	2.31212
C	-2.28236	-1.09081	4.10791
C	-2.3649	-2.14003	1.37628
C	-4.08095	0.309274	2.05043
Si	-0.366004	1.58543	3.19988
C	0.814948	0.596672	4.27033
C	-1.71566	2.38701	4.28479
C	0.530997	3.11905	2.52905
H	3.01259	-1.01392	-6.06562
H	3.24412	-3.45086	-6.56829
H	2.84955	-5.11646	-4.74472
H	2.18411	-4.35356	-2.47703
H	2.40902	-0.259074	-3.78716
H	3.44238	-0.396657	-1.4127
H	2.80746	-0.918564	2.46642
H	2.43646	-2.26579	1.34102
H	3.97164	-1.38809	1.19254
H	2.77137	1.41142	1.66534
H	2.35377	1.83095	-0.017113
H	3.92036	1.06512	0.351605
H	-0.439796	4.01091	-1.63748
H	-1.38948	3.24254	-2.93115
H	-2.08658	3.39794	-1.32349
H	0.600015	1.76589	-3.39878
H	1.45762	2.58105	-2.06784
H	1.32841	0.805915	-2.08168
H	-0.150397	-0.649909	-2.88479
H	-1.8705	-1.09534	-2.93653
H	-1.30828	0.340113	-3.82118
H	-3.24855	1.51888	-2.54365
H	-3.53515	0.034407	-1.59883
H	-3.23914	1.55601	-0.765202
H	-2.31954	-0.310375	4.87853
H	-3.13101	-1.77168	4.28814
H	-1.35846	-1.6713	4.26061
H	-2.52904	-2.02342	0.298098
H	-3.17062	-2.77101	1.78532
H	-1.42436	-2.68338	1.57453
H	-4.1705	1.23235	2.64995
H	-4.23868	0.562835	0.989267
H	-4.90715	-0.354518	2.35309
H	1.39446	1.2582	4.93424
H	0.282464	-0.134129	4.89581
H	1.51199	0.045973	3.62401
H	-2.36556	3.06388	3.69741
H	-1.2315	3.01454	5.05175
H	-2.37848	1.68243	4.80431
H	1.10788	3.56094	3.35814
H	1.21111	2.90108	1.69992
H	-0.15786	3.91727	2.19132
Na	-1.94101	2.67084	0.955588
Na	-0.077376	-2.12801	-0.331908
IN3A
C	2.36856	-1.22822	-5.73699
C	2.33862	-2.52147	-6.26648
C	2.20829	-3.60963	-5.39431
C	2.09347	-3.4053	-4.02027
C	2.14009	-2.10904	-3.45774
C	2.28026	-1.02605	-4.35791
C	1.99087	-1.904	-2.0153
C	2.84191	-1.07811	-1.37396
C	2.68206	-0.723245	0.098912
C	3.10513	-1.85749	1.02834
C	3.42054	0.570716	0.448724
O	1.23799	-0.531515	0.385076
B	0.447715	0.222288	-0.445144
O	-0.630484	-0.274793	-1.12359
C	-1.47854	0.847404	-1.51775
C	-0.47306	2.06847	-1.42432
O	0.511573	1.59235	-0.455542
C	-1.08961	3.35015	-0.888862
C	0.291185	2.32253	-2.72201
C	-2.00221	0.574306	-2.92007
C	-2.61668	0.915559	-0.503111
N	-1.23442	0.734282	2.7667
Si	-1.90863	-0.79647	3.07529
C	-1.33231	-1.56595	4.71399
C	-1.39404	-2.06369	1.72894
C	-3.80975	-0.814018	3.08418
Si	-1.71029	2.21166	3.4658
C	-1.98431	2.16813	5.34419
C	-3.27594	2.98445	2.7126
C	-0.301814	3.4869	3.17108
H	2.46776	-0.367391	-6.40483
H	2.40816	-2.68128	-7.34518
H	2.18397	-4.62748	-5.79398
H	1.97041	-4.25977	-3.34812
H	2.31486	-0.011353	-3.9531
H	3.73169	-0.625231	-1.85137
H	2.91066	-1.61068	2.08576
H	2.56071	-2.77615	0.765411
H	4.17862	-2.06098	0.904022
H	3.33458	0.809205	1.52496
H	3.04504	1.41553	-0.145688
H	4.49339	0.456266	0.236528
H	-0.32244	4.13661	-0.834658
H	-1.89007	3.70087	-1.5572
H	-1.51028	3.20591	0.113328
H	-0.364632	2.74153	-3.49799
H	1.09834	3.043	-2.52551
H	0.743502	1.39744	-3.1061
H	-1.19092	0.337329	-3.61988
H	-2.69284	-0.281522	-2.89442
H	-2.55944	1.4444	-3.2988
H	-3.31117	1.73466	-0.737625
H	-3.18428	-0.026149	-0.541907
H	-2.23951	1.03658	0.524717
H	-1.62192	-0.926491	5.56389
H	-1.75944	-2.56935	4.8828
H	-0.23258	-1.6577	4.73297
H	-1.78306	-1.72073	0.75675
H	-1.80319	-3.06285	1.95039
H	-0.293598	-2.12132	1.70054
H	-4.20141	-0.170687	3.89003
H	-4.2104	-0.427059	2.13227
H	-4.21688	-1.82739	3.24031
H	-2.21463	3.16603	5.75439
H	-2.82594	1.50166	5.59753
H	-1.09161	1.78067	5.86268
H	-3.1569	3.18459	1.63544
H	-3.5406	3.93589	3.20433
H	-4.13035	2.29701	2.82395
H	-0.565467	4.47854	3.57304
H	0.633477	3.18982	3.68473
H	-0.084832	3.63941	2.09723
Na	0.773426	1.19573	1.96591
Na	0.03491	-2.45521	-0.743426
D
C	0.448283	-1.82714	4.21124
C	0.177611	-0.573425	4.76883
C	0.196581	0.560124	3.9504
C	0.480841	0.44111	2.58896
C	0.768085	-0.813138	2.01396
C	0.740156	-1.94459	2.85139
C	1.09054	-0.905775	0.580597
C	2.01243	-1.72858	0.049832
C	2.11934	-1.59575	-1.45975
O	1.34112	-0.444664	-1.77686
B	0.359806	-0.130795	-0.648726
O	0.274304	1.37004	-0.520346
C	-0.975576	1.80173	-1.06839
C	-1.89466	0.537383	-0.852608
O	-0.986754	-0.538368	-0.968342
C	-1.43196	3.05995	-0.338049
C	-0.763581	2.11044	-2.56034
C	-2.99043	0.377002	-1.90754
C	-2.53349	0.511631	0.544388
C	3.56569	-1.3568	-1.91204
C	1.52696	-2.81998	-2.17347
H	0.424819	-2.72107	4.84033
H	-0.053162	-0.481897	5.83316
H	-0.017168	1.54433	4.3763
H	0.489016	1.32031	1.94256
H	0.931397	-2.92873	2.41726
H	2.64063	-2.44594	0.591619
H	-2.43748	3.36612	-0.66669
H	-0.740943	3.89338	-0.546632
H	-1.45186	2.9018	0.747511
H	-0.432354	1.21002	-3.09855
H	-1.67207	2.49405	-3.04683
H	0.003534	2.90195	-2.66506
H	-3.59311	-0.5124	-1.67019
H	-3.66363	1.2494	-1.92808
H	-2.56347	0.229089	-2.90812
H	-1.78448	0.669751	1.33068
H	-3.33104	1.26291	0.654693
H	-2.97029	-0.485458	0.701218
H	4.00896	-0.500489	-1.36999
H	3.60375	-1.15819	-2.99618
H	4.20421	-2.22926	-1.70323
H	0.468459	-2.92252	-1.89667
H	1.59085	-2.69318	-3.26632
H	2.06003	-3.74348	-1.89495
Na	2.13969	1.55722	-1.62821
E
C	3.71253	-3.42317	-1.1941
C	3.34281	-3.57561	-2.53237
C	2.51653	-2.61658	-3.12738
C	2.04567	-1.53366	-2.38519
C	2.39121	-1.3779	-1.03075
C	3.25008	-2.33035	-0.456048
C	1.89687	-0.208958	-0.267903
C	2.78904	0.720367	0.127743
C	2.16469	1.95804	0.728652
C	2.80502	2.37959	2.05948
C	2.23617	3.13015	-0.269162
O	0.807662	1.58905	0.956111
B	0.341556	0.373551	0.015251
O	-0.175506	0.988456	-1.19471
C	-1.26039	0.732572	-2.11178
C	-2.36345	1.87309	-1.88293
O	-2.56912	2.04947	-0.546415
C	-3.69121	1.50142	-2.58705
C	-1.87612	3.20581	-2.54629
C	-0.65928	0.793988	-3.52398
C	-1.86158	-0.653537	-1.90819
N	-0.622283	-0.455397	0.932659
Si	-0.509268	-2.22206	1.07108
C	0.929536	-2.61811	2.27983
C	-0.244288	-3.2823	-0.461735
C	-2.04796	-3.05036	1.8058
Si	-1.93112	0.297469	1.91076
C	-3.68494	-0.106213	1.39857
C	-1.92204	2.15779	2.29842
C	-1.58454	-0.309179	3.72836
H	4.36885	-4.1576	-0.720045
H	3.70184	-4.4306	-3.11004
H	2.2331	-2.71391	-4.17847
H	1.40256	-0.7875	-2.84626
H	3.55442	-2.21458	0.586476
H	3.86534	0.683692	-0.078722
H	2.874	1.53843	2.77525
H	3.83696	2.73132	1.90995
H	2.22745	3.1909	2.53042
H	1.76665	4.0361	0.156898
H	1.72694	2.84601	-1.20141
H	3.27726	3.38951	-0.514488
H	-4.37932	2.3554	-2.4887
H	-3.58633	1.26525	-3.66011
H	-4.16074	0.647285	-2.08042
H	-2.53592	4.01097	-2.18846
H	-0.832452	3.46132	-2.27684
H	-1.904	3.20325	-3.64701
H	-1.44814	0.896976	-4.28317
H	0.033449	1.64069	-3.62158
H	-0.105192	-0.126547	-3.7602
H	-2.42623	-0.717674	-0.973367
H	-2.534	-0.900461	-2.74177
H	-1.06227	-1.40209	-1.8983
H	0.708027	-2.31586	3.32062
H	1.10824	-3.70427	2.31663
H	1.88292	-2.16773	1.95714
H	0.502138	-2.92752	-1.1754
H	-1.19965	-3.41329	-0.990909
H	0.077088	-4.27574	-0.105984
H	-2.85082	-3.07844	1.05373
H	-1.76785	-4.09658	2.01659
H	-2.46345	-2.6235	2.72611
H	-4.38439	0.144606	2.21325
H	-3.86159	0.567538	0.543101
H	-3.85579	-1.14739	1.10005
H	-2.44761	2.70352	1.50189
H	-0.924898	2.58127	2.49519
H	-2.50855	2.27234	3.22541
H	-0.848796	0.347145	4.2407
H	-2.50897	-0.181303	4.31548
H	-1.26484	-1.35052	3.86942
Na	-0.706348	2.91816	-0.027823
Na	0.951008	0.086138	2.6366
TS1
C	-3.71412	0.216195	-1.21719
C	-3.85631	-0.56214	-2.37018
C	-2.71822	-1.07901	-2.9973
C	-1.44916	-0.817406	-2.48265
C	-1.29041	-0.024808	-1.32675
C	-2.44797	0.482191	-0.698083
C	0.006248	0.274777	-0.805011
C	1.09237	0.567107	-0.338689
C	2.40228	0.891034	0.304165
C	2.09711	1.31264	1.76355
C	3.23026	-0.419959	0.324687
O	3.08506	1.87787	-0.36819
H	-4.59779	0.622702	-0.719012
H	-4.8494	-0.766536	-2.77726
H	-2.82039	-1.69124	-3.89683
H	-0.562147	-1.2189	-2.97484
H	-2.33701	1.09708	0.195884
H	3.04631	1.46163	2.3015
H	1.50233	0.555187	2.29848
H	1.54681	2.26293	1.76188
H	2.72112	-1.23985	0.856678
H	3.42654	-0.748025	-0.709007
H	4.19352	-0.218542	0.822703
N	1.25621	3.72635	-1.93315
B	2.33163	4.09031	-1.06333
O	3.67173	4.33065	-1.49237
C	4.19794	5.41173	-0.695177
C	3.34385	5.30321	0.625343
O	2.11607	4.74661	0.139067
C	5.69695	5.20148	-0.508521
C	3.94219	6.70371	-1.47595
C	3.04066	6.64364	1.28704
C	3.93916	4.333	1.64702
Si	-0.35603	4.26789	-1.37386
C	-0.393531	6.15611	-1.45751
C	-0.744578	3.70338	0.37506
C	-1.73131	3.63104	-2.49761
Si	1.51892	3.1777	-3.5894
C	0.534239	1.64273	-4.03625
C	3.30532	2.64952	-3.97847
C	1.13752	4.60645	-4.76555
H	6.2065	5.2404	-1.48488
H	6.12971	5.99087	0.124021
H	5.92047	4.23912	-0.023712
H	4.36472	7.5832	-0.968827
H	4.40693	6.6177	-2.46963
H	2.86447	6.86473	-1.6202
H	2.42517	6.47543	2.18282
H	3.96891	7.14632	1.60118
H	2.48519	7.31342	0.618209
H	4.87414	4.71877	2.08099
H	3.21393	4.19562	2.46143
H	4.09677	3.34721	1.18851
H	-0.175973	6.51085	-2.47813
H	-1.38078	6.54999	-1.16356
H	0.359656	6.57935	-0.776139
H	-0.544501	2.62818	0.481491
H	-1.80828	3.88986	0.598828
H	-0.125472	4.24229	1.10409
H	-2.67092	4.09181	-2.14908
H	-1.60702	3.90327	-3.55611
H	-1.85503	2.54166	-2.4252
H	-0.55379	1.76119	-3.9768
H	0.78891	1.33574	-5.06472
H	0.820485	0.83304	-3.34893
H	4.04912	3.42363	-3.7407
H	3.35847	2.45555	-5.06199
H	3.53235	1.68785	-3.48596
H	0.102683	4.96453	-4.65249
H	1.80622	5.45722	-4.55354
H	1.27806	4.31279	-5.81895
Na	4.66419	2.3411	-1.58363
TS2
C	-5.70194	-2.76854	3.42394
C	-5.30647	-4.10874	3.47896
C	-5.89424	-5.02566	2.59856
C	-6.8582	-4.62181	1.67955
C	-7.26894	-3.26658	1.60412
C	-6.66485	-2.35326	2.5072
C	-8.27315	-2.85324	0.694883
C	-8.88961	-2.46849	-0.329538
C	-10.2785	-2.02266	-0.7517
O	-10.1844	-0.585935	-0.712402
C	-10.6118	-2.49831	-2.16409
C	-11.3125	-2.60333	0.220986
N	-12.5422	0.342811	-0.269992
B	-11.0649	0.621975	-0.409875
O	-10.6318	1.58746	-1.45833
C	-10.3626	2.85774	-0.884712
C	-9.81382	2.47126	0.541119
O	-10.5161	1.26717	0.840328
C	-9.35567	3.59219	-1.76958
C	-11.6645	3.66526	-0.822911
C	-10.0898	3.50735	1.62693
C	-8.31027	2.15328	0.526456
Si	-13.5633	0.222668	-1.70375
C	-14.9431	1.5165	-1.65097
C	-14.3905	-1.47121	-1.90285
C	-12.6282	0.515189	-3.32064
Si	-13.2824	0.428629	1.329
C	-13.8671	2.16368	1.8073
C	-12.2019	-0.153127	2.78211
C	-14.8128	-0.68422	1.41362
H	-5.25195	-2.03611	4.09921
H	-4.55097	-4.43411	4.19705
H	-5.59335	-6.07619	2.62727
H	-7.30489	-5.34448	0.996409
H	-6.93431	-1.292	2.47037
H	-9.85231	-2.16742	-2.87898
H	-11.5994	-2.13431	-2.46872
H	-10.6108	-3.5968	-2.20794
H	-12.3124	-2.22047	-0.007512
H	-11.3058	-3.69865	0.141284
H	-11.074	-2.36489	1.26536
H	-8.44516	3.00107	-1.94474
H	-9.81393	3.80694	-2.74691
H	-9.0537	4.55093	-1.32085
H	-11.5016	4.68687	-0.449306
H	-12.0808	3.73289	-1.8386
H	-12.406	3.16784	-0.189647
H	-9.69209	3.15576	2.59186
H	-9.60421	4.46697	1.39039
H	-11.1645	3.68089	1.75095
H	-8.06573	1.38728	-0.221665
H	-7.68604	3.03533	0.326765
H	-8.00598	1.77607	1.51907
H	-14.5216	2.53228	-1.5906
H	-15.5536	1.4562	-2.56719
H	-15.6203	1.38183	-0.793746
H	-14.994	-1.46678	-2.82636
H	-15.0608	-1.72182	-1.06985
H	-13.657	-2.28648	-1.99563
H	-12.2316	1.53615	-3.38679
H	-11.7908	-0.184807	-3.45483
H	-13.3281	0.346733	-4.15582
H	-14.4983	2.61423	1.02713
H	-14.4625	2.11162	2.73422
H	-13.0211	2.83979	1.99513
H	-11.4056	0.572247	2.99764
H	-11.7658	-1.15203	2.62941
H	-12.8448	-0.227603	3.67469
H	-14.5607	-1.74026	1.22859
H	-15.2384	-0.615322	2.42842
H	-15.6052	-0.396367	0.707203
C	-5.5754	-0.547117	-0.275864
C	-3.7042	-1.21924	-1.79074
C	-5.75276	1.47212	-2.41342
C	-5.11712	-0.208334	-4.15395
O	-5.88914	-2.19245	-1.99656
C	-5.20911	-0.982188	-1.69976
C	-5.78087	-0.005404	-2.7867
O	-7.14317	-0.444459	-2.87234
B	-7.15511	-1.91003	-2.62779
N	-7.50861	-2.80342	-3.79604
Si	-6.77689	-4.41435	-3.66898
C	-6.97536	-5.09493	-1.92617
C	-4.94864	-4.3753	-4.14339
C	-7.6015	-5.66784	-4.82586
Si	-8.2809	-2.29262	-5.28051
C	-7.07438	-2.36965	-6.73476
C	-8.97077	-0.517568	-5.25785
C	-9.80431	-3.32341	-5.73968
H	-5.32759	-1.36346	0.414526
H	-5.03535	0.358487	0.040559
H	-6.6564	-0.365792	-0.199761
H	-3.39765	-1.92596	-1.00523
H	-3.42365	-1.65159	-2.75943
H	-3.14432	-0.28134	-1.64579
H	-6.19001	2.07456	-3.22596
H	-6.31924	1.66969	-1.49521
H	-4.71955	1.81917	-2.25902
H	-4.09056	0.186685	-4.17195
H	-5.09219	-1.27272	-4.41981
H	-5.70113	0.322736	-4.92049
H	-8.10085	-2.10682	-1.6327
H	-6.56914	-6.11849	-1.8678
H	-6.4442	-4.46049	-1.20501
H	-8.03735	-5.12763	-1.63544
H	-4.81027	-3.94944	-5.1505
H	-4.51486	-5.38952	-4.14187
H	-4.39514	-3.75514	-3.42512
H	-7.09049	-6.63462	-4.6801
H	-8.6665	-5.81578	-4.59012
H	-7.5161	-5.41263	-5.8931
H	-6.22512	-1.68655	-6.57832
H	-6.66461	-3.38407	-6.86041
H	-7.57188	-2.09061	-7.67859
H	-9.87554	-0.431083	-4.63159
H	-9.3098	-0.289271	-6.28149
H	-8.2278	0.235788	-4.96634
H	-9.55236	-4.33218	-6.092
H	-10.4931	-3.42798	-4.88693
H	-10.3519	-2.81488	-6.55134
Na	-9.15817	0.292377	-2.51818
Na	-9.30133	-0.52242	1.41878
TS3A-1
C	-9.41326	-2.66235	-5.95066
C	-9.23165	-4.04168	-6.08183
C	-9.26916	-4.84184	-4.93219
C	-9.50152	-4.2732	-3.68155
C	-9.67141	-2.87807	-3.5164
C	-9.61916	-2.09087	-4.69264
C	-9.93296	-2.31008	-2.19172
C	-9.29865	-1.17989	-1.82078
C	-9.47845	-0.482185	-0.471636
C	-8.72739	-1.25127	0.616599
C	-8.96667	0.958949	-0.52012
O	-10.8928	-0.495163	-0.030487
B	-11.9407	0.041614	-0.727765
O	-12.7238	-0.764824	-1.55433
C	-13.334	-1e-06	-2.6038
C	-12.5303	1.36311	-2.54063
O	-12.0518	1.38607	-1.16909
C	-13.3689	2.61493	-2.7816
C	-11.3065	1.38123	-3.45516
C	-13.1656	-0.768158	-3.91074
C	-14.8178	0.162418	-2.28273
N	-13.3718	0.161013	1.28342
Si	-14.6504	-0.978502	1.47349
C	-14.9236	-1.64984	3.23324
C	-14.4032	-2.5818	0.461258
C	-16.3495	-0.255464	1.00945
Si	-12.3846	0.624975	2.62591
C	-11.2362	-0.721652	3.28502
C	-13.3485	1.29626	4.12711
C	-11.3642	2.16635	2.1127
H	-9.38846	-2.02212	-6.83777
H	-9.07029	-4.49008	-7.06529
H	-9.12829	-5.92336	-5.01739
H	-9.55333	-4.9071	-2.79151
H	-9.74527	-1.00929	-4.60783
H	-8.50122	-0.715638	-2.43564
H	-8.80281	-0.750451	1.59345
H	-9.12659	-2.27347	0.696352
H	-7.66625	-1.33393	0.339829
H	-9.02877	1.43116	0.470061
H	-9.53315	1.56718	-1.23523
H	-7.91157	0.956203	-0.831648
H	-12.7424	3.51031	-2.65184
H	-13.7644	2.6278	-3.80772
H	-14.2371	2.69017	-2.1073
H	-11.5966	1.38956	-4.51513
H	-10.7167	2.28676	-3.25131
H	-10.6687	0.507057	-3.26736
H	-12.1218	-1.05843	-4.07705
H	-13.7646	-1.69027	-3.872
H	-13.5184	-0.17251	-4.76665
H	-15.3514	0.693472	-3.08399
H	-15.2746	-0.829737	-2.16604
H	-14.9736	0.696546	-1.33744
H	-15.311	-0.879363	3.91676
H	-15.6687	-2.46265	3.19666
H	-14.0046	-2.06377	3.67755
H	-14.2606	-2.39108	-0.61119
H	-15.27	-3.25217	0.576967
H	-13.534	-3.13089	0.871621
H	-16.563	0.606086	1.66659
H	-16.4251	0.089047	-0.032225
H	-17.1527	-0.994321	1.16963
H	-10.4699	-0.316689	3.96676
H	-11.8185	-1.46841	3.84858
H	-10.7313	-1.23186	2.45579
H	-14.1174	2.02602	3.81724
H	-12.6595	1.81429	4.81677
H	-13.8552	0.506018	4.69949
H	-10.5489	2.33298	2.83479
H	-10.9037	2.08473	1.11869
H	-11.9719	3.09437	2.15555
Na	-13.4689	2.1992	0.357961
Na	-11.7634	-2.66291	-0.735541
TS3A-2
C	-9.07117	-1.63713	-6.52383
C	-9.40062	-2.83846	-7.15832
C	-9.88563	-3.90278	-6.38876
C	-10.0514	-3.75951	-5.01198
C	-9.70605	-2.56372	-4.34237
C	-9.21361	-1.50418	-5.14117
C	-9.90982	-2.41753	-2.89898
C	-8.952	-1.85428	-2.13937
C	-9.18274	-1.54832	-0.665405
C	-8.7585	-2.698	0.24764
C	-8.47994	-0.249256	-0.252756
O	-10.627	-1.39974	-0.455235
B	-11.3817	-0.71019	-1.38814
O	-12.5655	-1.1888	-1.89555
C	-13.3657	-0.067346	-2.36792
C	-12.2912	1.0973	-2.45607
O	-11.2624	0.653684	-1.52206
C	-12.7998	2.45284	-1.99068
C	-11.6175	1.20077	-3.82294
C	-13.9736	-0.453223	-3.70988
C	-14.4518	0.169986	-1.32263
N	-13.0429	0.045294	1.90602
Si	-13.7265	-1.46707	2.27596
C	-13.1535	-2.16841	3.94706
C	-13.2363	-2.80607	0.989783
C	-15.6285	-1.46301	2.29518
Si	-13.4755	1.5573	2.55322
C	-13.7132	1.60002	4.43644
C	-15.0363	2.33261	1.79166
C	-12.0511	2.79252	2.17205
H	-8.69427	-0.795336	-7.11196
H	-9.28949	-2.94305	-8.24025
H	-10.1486	-4.84851	-6.87095
H	-10.4506	-4.59148	-4.42289
H	-8.948	-0.562372	-4.65494
H	-7.94077	-1.58994	-2.50181
H	-8.98372	-2.47883	1.30434
H	-9.2799	-3.62251	-0.043128
H	-7.67856	-2.88058	0.147161
H	-8.60149	-0.048322	0.827903
H	-8.85228	0.602926	-0.839033
H	-7.39859	-0.334273	-0.433494
H	-11.9887	3.1935	-2.05114
H	-13.6238	2.79713	-2.63318
H	-13.161	2.41574	-0.955258
H	-12.3107	1.5848	-4.58453
H	-10.768	1.89517	-3.7477
H	-11.2302	0.227839	-4.15516
H	-13.2104	-0.794348	-4.42056
H	-14.6978	-1.26837	-3.56327
H	-14.5133	0.399643	-4.14833
H	-15.1032	1.00929	-1.60475
H	-15.0781	-0.731716	-1.25144
H	-14.0264	0.350516	-0.323333
H	-13.4368	-1.49016	4.76858
H	-13.5878	-3.16032	4.16029
H	-12.0544	-2.26675	3.96817
H	-13.6231	-2.51147	0.001466
H	-13.662	-3.78367	1.26987
H	-12.1376	-2.88744	0.953211
H	-16.0073	-0.781084	3.07518
H	-16.0294	-1.11082	1.32995
H	-16.0477	-2.46365	2.49574
H	-13.9147	2.61921	4.80761
H	-14.5638	0.963303	4.73269
H	-12.8191	1.21502	4.95441
H	-14.9207	2.4933	0.707219
H	-15.2797	3.30505	2.2524
H	-15.9021	1.66486	1.93223
H	-12.2799	3.80142	2.55187
H	-11.1037	2.48957	2.65856
H	-11.8711	2.91122	1.08654
Na	-11.1025	0.458877	0.947229
Na	-11.783	-3.29074	-1.58889
TS3B
C	-6.59604	-3.47462	-0.451016
C	-6.62153	-3.68992	-1.83216
C	-7.27378	-2.76053	-2.65043
C	-7.89791	-1.64262	-2.09834
C	-7.90256	-1.41663	-0.703207
C	-7.22936	-2.35996	0.102342
C	-8.6242	-0.272765	-0.143861
C	-8.07896	0.949422	-0.224556
C	-8.87223	2.16812	0.207685
C	-8.2028	2.90897	1.37325
C	-9.02133	3.11862	-0.990074
O	-10.1529	1.72166	0.695419
B	-10.9115	0.649108	0.029795
O	-11.168	0.783707	-1.30783
C	-12.4263	0.810783	-2.01994
C	-13.1961	2.13654	-1.57777
O	-13.1265	2.25173	-0.214199
C	-14.6724	2.09397	-2.03933
C	-12.5568	3.37576	-2.26926
C	-12.0268	0.777237	-3.49614
C	-13.2881	-0.414463	-1.71633
N	-11.6228	-0.243114	0.996176
Si	-11.5131	-2.0163	0.781957
C	-10.3025	-2.71234	2.08548
C	-10.9	-2.62108	-0.891341
C	-13.1738	-2.86294	1.09591
Si	-12.7867	0.396308	2.18529
C	-14.6028	0.294918	1.73664
C	-12.4649	2.17808	2.7694
C	-12.4987	-0.576375	3.80644
H	-6.07754	-4.18111	0.203266
H	-6.13583	-4.56725	-2.26567
H	-7.29422	-2.90867	-3.73384
H	-8.41211	-0.925244	-2.7424
H	-7.18851	-2.2046	1.18498
H	-7.09026	1.17047	-0.663434
H	-8.08195	2.24942	2.24932
H	-7.19966	3.25624	1.08518
H	-8.7887	3.78977	1.69076
H	-9.51878	4.07072	-0.72031
H	-9.58494	2.62154	-1.78745
H	-8.02833	3.39278	-1.37556
H	-15.1327	3.06816	-1.81125
H	-14.7943	1.90288	-3.11914
H	-15.2313	1.33234	-1.48006
H	-13.0141	4.28134	-1.83405
H	-11.4682	3.41021	-2.11345
H	-12.7217	3.42035	-3.35697
H	-12.9005	0.928751	-4.147
H	-11.2805	1.55006	-3.72398
H	-11.5809	-0.199465	-3.74217
H	-13.6824	-0.380592	-0.697755
H	-14.1363	-0.455643	-2.41297
H	-12.7095	-1.33168	-1.85528
H	-10.4809	-2.35177	3.1121
H	-10.4195	-3.80788	2.11983
H	-9.25346	-2.54091	1.79566
H	-10.591	-1.799	-1.54506
H	-11.6843	-3.20502	-1.39739
H	-10.0248	-3.27201	-0.752337
H	-13.9129	-2.56317	0.33805
H	-13.0175	-3.95008	0.994299
H	-13.6087	-2.68102	2.08827
H	-15.2116	0.606956	2.60199
H	-14.7483	1.00727	0.911357
H	-14.9299	-0.707892	1.43154
H	-13.037	2.86909	2.13214
H	-11.399	2.45393	2.80127
H	-12.8601	2.278	3.79288
H	-11.4923	-0.392062	4.22914
H	-13.2195	-0.219366	4.56062
H	-12.6246	-1.66462	3.72347
Na	-11.5763	3.45924	0.454132
Na	-9.53124	-0.070688	2.13521
C’
C	1.07927	-4.06917	-1.07677
C	2.02255	-4.39601	-0.087203
C	3.20473	-3.62652	-0.03021
C	3.40636	-2.53004	-0.862618
C	2.41951	-2.11729	-1.83966
C	1.26979	-2.98845	-1.93418
C	2.60148	-1.00628	-2.66795
C	2.53881	0.321716	-2.51273
C	2.18764	1.10749	-1.21799
C	3.41029	1.08477	-0.286448
C	1.88631	2.56027	-1.57685
O	1.09677	0.446417	-0.53107
B	-0.277936	0.90062	-0.092868
O	-1.17392	0.888334	-1.28422
C	-1.96883	2.06428	-1.38608
C	-1.50062	2.94326	-0.132854
O	-0.368473	2.25891	0.387363
C	-2.57868	3.03569	0.95439
C	-1.081	4.37047	-0.499009
C	-1.70354	2.71452	-2.75058
C	-3.45145	1.67203	-1.35508
N	-0.681092	-0.19266	0.994109
Si	-1.94252	-1.40379	0.751659
C	-3.57265	-0.952861	1.59688
C	-1.46045	-3.09789	1.46964
C	-2.28625	-1.82628	-1.06333
Si	-0.198174	0.246835	2.64687
C	0.087233	-1.31191	3.70124
C	-1.40588	1.29963	3.64027
C	1.46733	1.12818	2.66567
H	0.178076	-4.6787	-1.18864
H	1.87512	-5.25325	0.570888
H	3.98447	-3.88937	0.691542
H	4.33815	-1.96524	-0.800796
H	0.566879	-2.85229	-2.76343
H	2.82655	0.985461	-3.34549
H	4.30662	1.42566	-0.825771
H	3.25362	1.73998	0.582032
H	3.61283	0.063814	0.067824
H	1.61936	3.13911	-0.686739
H	1.06208	2.6283	-2.29637
H	2.77455	3.00472	-2.05061
H	-2.86989	2.04466	1.3191
H	-2.17791	3.60226	1.80607
H	-3.477	3.55857	0.595748
H	-0.708438	4.87307	0.405931
H	-0.279372	4.39058	-1.24529
H	-1.93302	4.95079	-0.884993
H	-0.65647	3.01001	-2.87583
H	-1.95274	1.99269	-3.54577
H	-2.32983	3.60493	-2.90561
H	-4.10196	2.55764	-1.3996
H	-3.6828	1.0458	-2.23049
H	-3.70749	1.09935	-0.458241
H	-4.34735	-1.70017	1.35837
H	-3.44841	-0.943663	2.69148
H	-3.95174	0.035709	1.29927
H	-2.15877	-3.8466	1.05929
H	-1.53527	-3.14829	2.56335
H	-0.448598	-3.43162	1.18525
H	-2.65412	-0.980857	-1.65334
H	-1.38225	-2.24782	-1.53384
H	-3.04067	-2.62979	-1.08323
H	0.711427	-2.0846	3.22007
H	0.614131	-0.9966	4.61731
H	-0.847718	-1.7987	4.01488
H	-2.4502	0.972098	3.53516
H	-1.34485	2.35369	3.34104
H	-1.1355	1.23189	4.70738
H	1.44139	2.02843	2.03869
H	1.68494	1.425	3.70507
H	2.30321	0.494559	2.32986
Na	1.34357	-1.47386	0.545571
Na	0.071473	-0.425463	-2.49964
IN3A'
C	0.26135	-1.86966	-4.52014
C	0.673633	-3.20655	-4.31942
C	1.92807	-3.41475	-3.71199
C	2.70871	-2.35367	-3.25538
C	2.27943	-0.973774	-3.38464
C	1.02829	-0.795387	-4.09034
C	3.03734	0.095227	-2.92408
C	3.40624	0.690064	-1.79455
C	2.99215	0.281851	-0.369244
C	3.70385	-0.992086	0.08267
C	3.25891	1.41508	0.625519
O	1.56097	-0.079114	-0.343189
B	0.56084	0.725363	-0.795987
O	-0.455984	0.214464	-1.54903
C	-1.55087	1.18151	-1.5533
C	-0.807052	2.51581	-1.13419
O	0.336217	2.01035	-0.369286
C	-1.62004	3.43027	-0.233689
C	-0.21694	3.28113	-2.31649
C	-2.15549	1.21364	-2.94868
C	-2.57137	0.70178	-0.524658
N	-1.01811	0.01219	2.58452
Si	-1.31249	-1.66042	2.49116
C	-3.15448	-2.12479	2.52218
C	-0.449456	-2.66999	3.84716
C	-0.636418	-2.35926	0.837012
Si	-1.75491	1.1071	3.66219
C	-1.88079	0.513113	5.45993
C	-3.49784	1.66618	3.14906
C	-0.684583	2.70349	3.70882
H	-0.686286	-1.66876	-5.03002
H	0.073223	-4.04366	-4.67851
H	2.30198	-4.43538	-3.5821
H	3.68138	-2.55542	-2.80173
H	0.685125	0.223574	-4.27496
H	4.15548	1.50064	-1.79007
H	4.792	-0.836264	0.075988
H	3.39412	-1.28482	1.10078
H	3.47965	-1.81315	-0.611037
H	3.08415	1.09565	1.67013
H	2.66916	2.3118	0.386286
H	4.31934	1.69935	0.572778
H	-1.92611	2.92225	0.688743
H	-1.02395	4.3148	0.034997
H	-2.52456	3.77611	-0.755747
H	0.429567	4.08394	-1.93387
H	0.400208	2.6271	-2.94968
H	-1.0047	3.73533	-2.93363
H	-1.40053	1.40713	-3.71982
H	-2.62417	0.243346	-3.16766
H	-2.93418	1.98888	-3.00894
H	-3.43999	1.37409	-0.485373
H	-2.93373	-0.29348	-0.8225
H	-2.13616	0.613486	0.483972
H	-3.31329	-3.2103	2.40675
H	-3.61684	-1.821	3.47639
H	-3.7021	-1.61068	1.71458
H	-0.62741	-3.75399	3.74302
H	-0.806171	-2.36209	4.84365
H	0.64072	-2.5003	3.82273
H	-1.17982	-1.8642	0.016123
H	0.44176	-2.13542	0.779909
H	-0.78459	-3.44875	0.764474
H	-0.890265	0.22362	5.84817
H	-2.29837	1.28787	6.12496
H	-2.53352	-0.373204	5.53082
H	-4.17253	0.796892	3.08464
H	-3.49547	2.15083	2.15903
H	-3.93146	2.37834	3.87142
H	-0.598854	3.19337	2.72051
H	-1.12164	3.45872	4.38181
H	0.333122	2.50182	4.09546
Na	0.695973	1.16558	1.8279
Na	0.529356	-1.90911	-1.62751
D’
C	0.935176	-0.980087	-5.17994
C	1.26852	-2.35135	-5.28578
C	2.44145	-2.78338	-4.62411
C	3.19566	-1.93127	-3.82448
C	2.81856	-0.538201	-3.61531
C	1.67073	-0.102151	-4.39668
C	3.50427	0.294453	-2.76303
C	3.67672	0.611477	-1.48946
C	2.9754	-0.048941	-0.288705
C	3.6999	-1.34107	0.094439
C	2.8935	0.896662	0.908696
O	1.6317	-0.493039	-0.668102
B	0.549186	0.285808	-0.872133
O	-0.496794	-0.301292	-1.58073
C	-1.62227	0.615307	-1.54493
C	-0.912321	1.99	-1.20913
O	0.281568	1.56628	-0.500336
C	-1.71466	2.91031	-0.300302
C	-0.442791	2.74301	-2.45339
C	-2.32562	0.576566	-2.894
C	-2.55354	0.130557	-0.434208
H	0.069593	-0.594928	-5.72905
H	0.697663	-3.02604	-5.92504
H	2.76676	-3.8233	-4.73306
H	4.09587	-2.30245	-3.3299
H	1.39496	0.952841	-4.35582
H	4.44196	1.33875	-1.16887
H	4.74864	-1.12509	0.344013
H	3.22124	-1.82376	0.96328
H	3.69562	-2.0377	-0.756657
H	2.36387	0.421696	1.74983
H	2.37966	1.82997	0.645291
H	3.9124	1.14544	1.24116
H	-1.91844	2.4452	0.672434
H	-1.14675	3.83486	-0.121869
H	-2.6715	3.1826	-0.771371
H	0.216999	3.56455	-2.14089
H	0.132624	2.08652	-3.11929
H	-1.28821	3.16621	-3.01459
H	-1.62112	0.74342	-3.71811
H	-2.79675	-0.407045	-3.04131
H	-3.11592	1.34089	-2.94099
H	-3.46508	0.742326	-0.376357
H	-2.84893	-0.908461	-0.642154
H	-2.0543	0.154739	0.545299
Na	0.895402	-1.85542	-2.50088
TS3A’-1
C	-11.7068	-2.26152	-5.2427
C	-11.1258	-3.51785	-4.97132
C	-9.87767	-3.52942	-4.31659
C	-9.26217	-2.36053	-3.87819
C	-9.88066	-1.05918	-4.05791
C	-11.1115	-1.07625	-4.82672
C	-9.34359	0.119396	-3.5709
C	-9.11398	0.815696	-2.46641
C	-9.41081	0.403143	-1.00947
C	-8.47814	-0.751403	-0.62295
C	-9.19698	1.59305	-0.072425
O	-10.7624	-0.158773	-0.815311
B	-11.962	0.550627	-1.02009
O	-12.8592	-0.012896	-1.92848
C	-13.8422	0.993314	-2.27285
C	-13.0523	2.32666	-1.95587
O	-12.1153	1.91071	-0.930434
C	-13.9149	3.45272	-1.40597
C	-12.2172	2.82407	-3.13747
C	-14.2248	0.822894	-3.73672
C	-15.0658	0.772924	-1.38536
N	-12.9006	-0.219388	1.07154
Si	-13.5769	-1.79652	1.14276
C	-15.4178	-1.87748	1.5759
C	-12.6436	-2.89791	2.40569
C	-13.3593	-2.80512	-0.463371
Si	-13.2714	0.960215	2.28003
C	-13.2165	0.23955	4.04837
C	-14.9695	1.79571	2.14759
C	-11.966	2.33828	2.29795
H	-12.6466	-2.20945	-5.80167
H	-11.5941	-4.44271	-5.31076
H	-9.37465	-4.48505	-4.13676
H	-8.28875	-2.41202	-3.3856
H	-11.5688	-0.119064	-5.07816
H	-8.54046	1.75806	-2.50287
H	-7.43152	-0.466902	-0.795607
H	-8.55501	-1.03539	0.449648
H	-8.69311	-1.63751	-1.23514
H	-9.30147	1.32803	0.995715
H	-9.90697	2.39843	-0.29154
H	-8.17402	1.97471	-0.201766
H	-14.4069	3.16389	-0.470647
H	-13.2877	4.33338	-1.20385
H	-14.6855	3.74281	-2.13642
H	-11.5661	3.63856	-2.78814
H	-11.5659	2.03295	-3.53424
H	-12.8524	3.21395	-3.94623
H	-13.35	0.849625	-4.39482
H	-14.7282	-0.145553	-3.87738
H	-14.9238	1.61584	-4.04313
H	-15.8594	1.50058	-1.60682
H	-15.465	-0.23447	-1.57589
H	-14.7961	0.830068	-0.327202
H	-15.783	-2.9176	1.59095
H	-15.6164	-1.43773	2.56614
H	-16.0148	-1.31667	0.838942
H	-13.0698	-3.9142	2.45467
H	-12.6669	-2.47673	3.42232
H	-11.5797	-3.03465	2.12197
H	-13.7721	-2.29015	-1.34238
H	-12.2918	-3.05296	-0.612945
H	-13.8759	-3.77275	-0.361733
H	-12.2332	-0.209103	4.27776
H	-13.3923	1.03378	4.79344
H	-13.9769	-0.541216	4.2116
H	-15.7788	1.05219	2.08076
H	-15.0488	2.45592	1.27185
H	-15.1523	2.41332	3.04273
H	-11.8674	2.80519	1.30821
H	-12.2459	3.1136	3.03016
H	-10.9671	1.97334	2.60244
Na	-10.7169	-0.602833	1.39829
Na	-11.6375	-1.81271	-2.41282
TS3A’-2
C	1.07109	-2.41629	-4.69956
C	2.34754	-2.82201	-5.10796
C	3.45762	-2.07727	-4.68958
C	3.29936	-0.975572	-3.854
C	2.01999	-0.572474	-3.37947
C	0.902451	-1.30568	-3.87001
C	1.92532	0.600526	-2.52844
C	2.7969	0.774674	-1.47321
C	2.77496	-0.306952	-0.39308
C	3.22033	-1.73072	-0.704488
C	3.38467	0.158102	0.928327
O	1.29365	-0.297185	-0.24671
B	0.675151	0.690258	-1.27563
O	-0.583555	0.116221	-1.70786
C	-1.63228	1.10689	-1.65077
C	-0.848061	2.43819	-1.28481
O	0.337452	1.93579	-0.641828
C	-1.58868	3.34055	-0.304859
C	-0.414222	3.24649	-2.51164
C	-2.33119	1.15124	-3.00681
C	-2.62195	0.664749	-0.569392
N	-1.20866	0.11001	2.79206
Si	-1.73606	-1.4924	2.89874
C	-3.62231	-1.70886	2.97956
C	-0.994418	-2.4836	4.33894
C	-1.18893	-2.44349	1.31378
Si	-1.6511	1.42334	3.77908
C	-1.66457	1.06044	5.64341
C	-3.35148	2.16287	3.35679
C	-0.372748	2.82785	3.5162
H	0.189684	-2.95962	-5.05287
H	2.47237	-3.68447	-5.76617
H	4.4596	-2.36036	-5.02365
H	4.16804	-0.386289	-3.55133
H	-0.09932	-0.96704	-3.60562
H	2.77224	1.76174	-0.985926
H	4.30757	-1.7785	-0.862034
H	2.97168	-2.38234	0.150157
H	2.74735	-2.12408	-1.61227
H	3.05042	-0.49081	1.75349
H	3.09651	1.1977	1.1537
H	4.4839	0.121858	0.889958
H	-1.82857	2.82431	0.632936
H	-0.965158	4.2149	-0.066525
H	-2.52975	3.70427	-0.744233
H	0.237091	4.06614	-2.17388
H	0.165488	2.6256	-3.20786
H	-1.27487	3.68476	-3.03723
H	-1.61725	1.31986	-3.82252
H	-2.8426	0.193721	-3.1911
H	-3.09094	1.94731	-3.03221
H	-3.48234	1.34677	-0.507694
H	-3.01323	-0.331549	-0.831068
H	-2.1676	0.593817	0.431364
H	-3.92904	-2.76871	2.96739
H	-4.01989	-1.25774	3.9045
H	-4.10934	-1.1977	2.13222
H	-1.32498	-3.53655	4.34186
H	-1.2859	-2.03464	5.30262
H	0.107831	-2.46912	4.29314
H	-1.71434	-1.97406	0.464321
H	-0.093345	-2.33686	1.22686
H	-1.44741	-3.51364	1.34949
H	-0.690252	0.66367	5.97373
H	-1.89007	1.96061	6.24011
H	-2.42833	0.301517	5.88434
H	-4.14305	1.41217	3.51707
H	-3.40151	2.46689	2.2981
H	-3.59113	3.04505	3.97478
H	-0.357881	3.20714	2.47804
H	-0.592581	3.69913	4.15459
H	0.646758	2.49036	3.78032
Na	0.358226	0.930618	1.45484
Na	-0.014089	-1.94413	-1.06973
TSA’
C	-1.87846	-2.61794	3.27588
C	-2.90068	-3.023	2.4043
C	-2.84458	-2.61726	1.06832
C	-1.78249	-1.83618	0.604774
C	-0.709882	-1.45196	1.4674
C	-0.810065	-1.8494	2.82762
C	0.406299	-0.741656	0.940615
C	1.53894	-0.62563	0.369312
C	2.3239	0.443284	-0.466915
C	3.82445	0.423052	-0.119208
C	2.12175	0.000802	-1.94014
O	1.78863	1.66629	-0.252399
Na	0.128561	1.77599	0.923715
H	-1.90908	-2.92083	4.3259
H	-3.7297	-3.63429	2.76564
H	-3.64116	-2.90089	0.37529
H	-1.77101	-1.49189	-0.434565
H	-0.012865	-1.57075	3.51229
H	4.34325	1.09541	-0.819397
H	4.27508	-0.57641	-0.174029
H	3.96501	0.822512	0.894577
H	2.48141	-1.01967	-2.13399
H	1.04993	0.0523	-2.18833
H	2.66075	0.703512	-2.59403
C	5.12671	-2.60005	-1.97715
C	5.68138	-4.88484	-1.17103
C	2.8208	-3.76675	-3.19099
C	3.12608	-5.89293	-1.95461
O	4.26362	-3.45378	0.102189
C	4.57856	-3.82527	-1.2364
C	3.1974	-4.36713	-1.835
O	2.22726	-3.96073	-0.863695
B	2.86382	-3.33526	0.304797
N	2.28247	-3.77807	1.64865
Si	3.19648	-3.14664	3.04728
C	4.14231	-1.57999	2.64988
C	4.46075	-4.44368	3.59809
C	2.12679	-2.69759	4.54924
Si	1.63409	-5.41199	1.82611
C	2.92934	-6.76528	1.53494
C	0.140851	-5.73723	0.683899
C	0.901865	-5.69555	3.54443
H	5.99799	-2.21825	-1.42576
H	5.44782	-2.85127	-2.99897
H	4.3906	-1.79126	-2.03155
H	6.57464	-4.44076	-0.70778
H	5.38206	-5.7458	-0.56035
H	5.95728	-5.24327	-2.1745
H	1.84608	-4.16922	-3.50904
H	2.73837	-2.67515	-3.1498
H	3.56005	-4.03076	-3.9618
H	3.82282	-6.27174	-2.71657
H	3.34774	-6.38698	-1.00433
H	2.10714	-6.18071	-2.25607
H	2.42974	-1.96636	0.232071
H	4.69278	-1.27482	3.55599
H	4.85886	-1.72713	1.83209
H	3.4611	-0.764776	2.37317
H	4.00567	-5.36855	3.98464
H	5.10059	-4.0302	4.39557
H	5.10468	-4.70956	2.74531
H	2.75935	-2.75425	5.4513
H	1.78349	-1.65454	4.46484
H	1.25225	-3.33835	4.7127
H	3.82299	-6.34911	1.05017
H	3.2501	-7.19605	2.49628
H	2.54257	-7.58683	0.911636
H	-0.727173	-5.09542	0.927958
H	-0.199588	-6.76745	0.876353
H	0.378583	-5.67386	-0.388418
H	1.63676	-5.61329	4.35781
H	0.075426	-4.9977	3.74913
H	0.493733	-6.72014	3.57073
Na	0.375703	-3.19239	-0.040777
INA’
C	-1.14671	-4.04831	2.87032
C	-1.41743	-3.31163	4.02827
C	-0.75134	-2.0939	4.22135
C	0.140741	-1.61201	3.26555
C	0.42618	-2.33226	2.07808
C	-0.239098	-3.57488	1.92076
C	1.25749	-1.77111	1.02559
C	2.42268	-2.33113	0.635197
C	3.28652	-1.82983	-0.554667
C	4.63111	-1.31303	0.013571
C	3.58887	-3.04739	-1.46269
O	2.66113	-0.833191	-1.29427
Na	0.63341	-1.63675	-1.35798
H	-1.64401	-5.00946	2.70779
H	-2.12997	-3.68019	4.76982
H	-0.939152	-1.5087	5.12644
H	0.636615	-0.649178	3.42152
H	-0.031461	-4.16648	1.02388
H	5.27965	-0.984072	-0.814058
H	5.16516	-2.0728	0.60823
H	4.45601	-0.443704	0.673273
H	4.10462	-3.8637	-0.930054
H	2.6489	-3.46314	-1.87102
H	4.20876	-2.72418	-2.31345
C	-2.9021	-1.02744	1.28543
C	-4.69063	0.03047	-0.120093
C	-2.4024	-2.47261	-1.16692
C	-3.29483	-0.602931	-2.58862
O	-2.47787	0.977476	0.041276
C	-3.20386	-0.276965	-0.009625
C	-2.58114	-0.964015	-1.28725
O	-1.26222	-0.350545	-1.35299
B	-1.28551	0.830117	-0.612837
N	-0.197599	1.77025	-0.586358
Si	-0.11189	2.86507	0.836942
C	1.70062	2.99516	1.39614
C	-1.02449	2.15592	2.31337
C	-0.776179	4.57116	0.411013
Si	0.393571	2.28425	-2.21727
C	0.899051	0.836661	-3.29475
C	1.90145	3.39626	-2.03064
C	-1.0113	3.22649	-3.04757
H	-3.19504	-0.400363	2.13873
H	-3.45884	-1.97252	1.34974
H	-1.83301	-1.2529	1.38914
H	-5.03332	0.512405	0.806974
H	-4.90811	0.708249	-0.955528
H	-5.26887	-0.896403	-0.254427
H	-1.94617	-2.87297	-2.08763
H	-1.77856	-2.74557	-0.304716
H	-3.3766	-2.96931	-1.04719
H	-4.28786	-1.07042	-2.64914
H	-3.41524	0.485615	-2.6863
H	-2.69452	-0.956397	-3.44018
H	2.85519	-3.20528	1.16346
H	1.79726	3.88224	2.0432
H	1.99119	2.14005	2.0329
H	2.43766	3.11271	0.589116
H	-2.11345	2.22648	2.19769
H	-0.721883	2.71832	3.21273
H	-0.769302	1.09684	2.47529
H	-0.748804	5.2218	1.30036
H	-0.204611	5.06757	-0.38753
H	-1.82457	4.49171	0.082011
H	1.71617	0.24771	-2.83681
H	0.043305	0.182873	-3.52056
H	1.26735	1.24343	-4.25183
H	1.74297	4.27704	-1.39207
H	2.17248	3.75986	-3.0355
H	2.76918	2.83292	-1.65112
H	-0.714492	3.56491	-4.05386
H	-1.8944	2.57636	-3.16293
H	-1.31801	4.10836	-2.46531
Na	1.89364	0.451795	0.265025
TSB’
C	-0.590595	-3.85437	-0.102928
C	0.163605	-4.21799	1.01852
C	0.874504	-3.22877	1.70618
C	0.842539	-1.9018	1.27439
C	0.087746	-1.50891	0.143912
C	-0.640146	-2.52392	-0.51897
C	0.016905	-0.115829	-0.306668
C	1.15984	0.571914	-0.533667
C	1.22017	2.06591	-0.940821
C	1.93187	2.83217	0.200904
C	2.1033	2.19841	-2.20547
O	-0.050096	2.60256	-1.16481
Na	-0.677618	0.931808	-2.47428
H	-1.15487	-4.61488	-0.650557
H	0.190357	-5.25697	1.35592
H	1.4669	-3.49645	2.58616
H	1.40589	-1.13837	1.81795
H	-1.25582	-2.24775	-1.38115
H	2.03314	3.89669	-0.05753
H	2.93192	2.42246	0.415354
H	1.34902	2.76533	1.13676
H	3.12286	1.81372	-2.04426
H	1.68141	1.63031	-3.05463
H	2.16619	3.25384	-2.51189
C	-4.39873	1.96254	0.418884
C	-4.7911	3.94162	-1.05987
C	-3.40604	0.355721	-1.77445
C	-4.79316	1.92345	-3.11588
O	-2.57332	3.21956	-0.525874
C	-3.89377	2.7256	-0.801269
C	-3.66851	1.83224	-2.08829
O	-2.4711	2.4065	-2.66202
B	-1.92832	3.3982	-1.78784
N	-1.45667	4.64105	-2.31167
Si	-0.838673	5.88137	-1.20337
C	-0.96962	5.39934	0.613512
C	-1.88864	7.4362	-1.43668
C	0.979732	6.27058	-1.53315
Si	-1.36255	4.77875	-4.07602
C	-3.08677	5.0541	-4.78775
C	-0.580116	3.25121	-4.87084
C	-0.293632	6.2374	-4.61485
H	-4.47149	2.64711	1.27725
H	-5.39935	1.54402	0.234479
H	-3.73881	1.12653	0.693675
H	-4.75883	4.59376	-0.17492
H	-4.42812	4.52587	-1.91664
H	-5.83633	3.65407	-1.24212
H	-3.14289	-0.168372	-2.70953
H	-2.58442	0.201069	-1.05543
H	-4.3052	-0.139051	-1.38168
H	-5.73274	1.52864	-2.69969
H	-4.96503	2.95335	-3.4477
H	-4.53393	1.32169	-3.99968
H	2.15932	0.102485	-0.429639
H	-0.601336	6.24342	1.22013
H	-1.99925	5.16642	0.914506
H	-0.329084	4.52945	0.814975
H	-1.88682	7.79415	-2.47785
H	-1.52544	8.25962	-0.799255
H	-2.9352	7.22876	-1.15797
H	1.44392	6.67722	-0.619734
H	1.51626	5.3485	-1.80184
H	1.12543	7.00516	-2.33714
H	-3.73331	4.18567	-4.59916
H	-3.55659	5.93965	-4.3292
H	-3.04597	5.2167	-5.87754
H	0.34422	2.98212	-4.33721
H	-0.314757	3.461	-5.91982
H	-1.27331	2.3976	-4.85844
H	-0.598763	7.19917	-4.17756
H	0.769142	6.0752	-4.38278
H	-0.385602	6.32908	-5.71005
Na	-1.10298	1.86755	0.597651
C’
C	-0.385808	-3.41291	0.741658
C	-0.065894	-3.57377	2.09341
C	0.448283	-2.47921	2.80062
C	0.626106	-1.24902	2.1701
C	0.329129	-1.06501	0.798939
C	-0.18659	-2.18622	0.105106
C	0.511681	0.233151	0.148576
C	1.22855	0.299487	-0.991233
C	1.48015	1.57534	-1.80517
C	2.83863	2.17754	-1.40149
C	1.47631	1.25316	-3.30396
O	0.455675	2.51107	-1.47038
Na	-1.34896	5.68421	-2.87701
H	-0.791679	-4.25615	0.174155
H	-0.221808	-4.53387	2.59199
H	0.703833	-2.58657	3.85924
H	1.01024	-0.394668	2.73606
H	-0.440505	-2.07059	-0.951848
H	3.03151	3.12293	-1.92803
H	3.65663	1.47538	-1.62415
H	2.85123	2.36157	-0.316644
H	2.25025	0.502797	-3.52514
H	0.50656	0.847705	-3.6166
H	1.68762	2.1454	-3.90779
C	-2.87712	2.42313	-0.336592
C	-3.58159	4.53982	-1.38492
C	-2.11791	1.26126	-2.80882
C	-3.3186	3.14447	-3.89179
O	-1.24627	4.07907	-1.09672
C	-2.49428	3.44996	-1.41083
C	-2.24891	2.78923	-2.85377
O	-1.02754	3.38162	-3.27629
B	-0.154622	3.62901	-2.10477
N	0.780428	4.84779	-2.4269
Si	1.28394	5.83562	-1.05292
C	1.17277	4.98914	0.630867
C	0.114862	7.33945	-0.944819
C	3.05949	6.45984	-1.18175
Si	1.50451	5.1521	-4.01421
C	0.558573	4.36874	-5.44669
C	3.31188	4.64849	-4.19415
C	1.38121	7.02287	-4.36971
H	-2.9516	2.92209	0.644723
H	-3.86098	1.9787	-0.546865
H	-2.16336	1.59023	-0.27247
H	-3.55684	5.04423	-0.407807
H	-3.46771	5.32041	-2.15818
H	-4.58708	4.12258	-1.53409
H	-1.83704	0.909472	-3.81234
H	-1.34356	0.934647	-2.10465
H	-3.07115	0.783309	-2.53849
H	-4.30787	2.75995	-3.60273
H	-3.41596	4.23013	-4.05586
H	-3.04423	2.69555	-4.85715
H	1.76347	-0.578473	-1.40582
H	1.62302	5.64883	1.39001
H	0.119576	4.83226	0.9055
H	1.72984	4.04113	0.641132
H	0.079944	7.91551	-1.88539
H	0.433882	8.04161	-0.157346
H	-0.907035	7.01705	-0.673759
H	3.2629	7.12543	-0.326779
H	3.76234	5.61418	-1.11921
H	3.28344	7.01998	-2.09999
H	0.451198	3.28233	-5.34136
H	-0.457747	4.77935	-5.56075
H	1.11394	4.59031	-6.37383
H	3.95368	5.06086	-3.40388
H	3.69012	5.01398	-5.16385
H	3.42421	3.55493	-4.18305
H	0.329368	7.36367	-4.42113
H	1.89364	7.66059	-3.6353
H	1.8214	7.23555	-5.35775
Na	-0.213076	2.44821	0.611858
TSA’’
C	-3.89722	0.606081	-0.015977
C	-4.20831	0.185314	-1.31266
C	-3.1846	0.018935	-2.25138
C	-1.8597	0.274947	-1.90217
C	-1.5331	0.704802	-0.59837
C	-2.57367	0.862289	0.342042
C	-0.179216	1.01411	-0.25096
C	0.974835	1.31532	0.014559
C	2.30591	1.95917	0.291735
C	2.78314	1.50074	1.68668
C	3.29112	1.4736	-0.792052
O	2.13468	3.33252	0.267888
Na	0.097441	3.72394	-0.302907
H	-4.69162	0.733071	0.723418
H	-5.24566	-0.014393	-1.59071
H	-3.42146	-0.312029	-3.26536
H	-1.05858	0.147795	-2.63239
H	-2.32715	1.18257	1.35682
H	3.76063	1.96158	1.89547
H	2.88243	0.405353	1.75927
H	2.07282	1.84671	2.4522
H	3.44399	0.382963	-0.754427
H	2.90894	1.74293	-1.78284
H	4.25889	1.97449	-0.647599
C	-0.872719	6.4218	-1.53912
C	-0.906562	6.87269	-3.9838
C	-0.9751	3.80068	-2.9822
C	0.747864	4.5389	-4.59331
O	1.14278	6.90818	-2.7498
C	-0.045411	6.25916	-2.85009
C	0.24052	4.72262	-3.16045
O	1.27868	4.21151	-2.28279
B	2.1209	4.86999	-1.37378
N	3.56615	5.06437	-1.55809
Si	4.45213	5.52851	-0.083643
C	3.34187	6.00365	1.3537
C	5.40493	7.13866	-0.519426
C	5.68175	4.25312	0.538422
Si	4.39384	4.67772	-3.08461
C	4.16541	6.17507	-4.23269
C	3.8135	3.09632	-3.91986
C	6.25925	4.46768	-2.8612
H	-0.990151	7.49992	-1.35637
H	-1.88045	5.97637	-1.57704
H	-0.323777	6.03565	-0.666091
H	-1.17379	7.90006	-3.69306
H	-0.320946	6.93909	-4.9103
H	-1.84066	6.32128	-4.18673
H	-0.679115	2.75212	-3.1322
H	-1.45988	3.87587	-1.99484
H	-1.76024	4.04241	-3.7118
H	-0.037099	4.76821	-5.32634
H	1.60275	5.19643	-4.78544
H	1.06	3.49737	-4.74909
H	1.61119	5.52338	-0.497607
H	3.97799	6.30365	2.20378
H	2.66175	6.83986	1.12641
H	2.74138	5.12377	1.62659
H	5.90799	7.11878	-1.49863
H	6.18199	7.3332	0.237785
H	4.7518	8.03384	-0.48583
H	6.20038	4.65822	1.42318
H	5.13398	3.35269	0.849608
H	6.44169	3.96577	-0.199255
H	3.10657	6.47822	-4.29007
H	4.77328	7.03242	-3.88485
H	4.51124	5.95149	-5.25452
H	2.75832	2.89711	-3.70846
H	4.40929	2.24397	-3.55959
H	3.95151	3.17177	-5.01068
H	6.76612	5.30232	-2.35628
H	6.49681	3.54042	-2.31849
H	6.69707	4.3768	-3.86992
Na	2.94238	7.44949	-2.0324
INA’’
C	-2.92408	6.89676	-2.85644
C	-4.14459	6.43495	-3.35968
C	-4.42447	5.06468	-3.35431
C	-3.49139	4.15836	-2.85182
C	-2.25942	4.61454	-2.34231
C	-1.98693	5.99841	-2.34847
C	-1.28478	3.70306	-1.82822
C	-0.408005	2.98546	-1.39
C	0.666167	2.12552	-0.847695
C	0.571584	2.10508	0.686943
C	0.496579	0.700456	-1.40229
O	1.94091	2.56994	-1.27254
Na	4.47704	5.90923	-0.986803
H	-2.69807	7.96566	-2.86054
H	-4.8769	7.14202	-3.75659
H	-5.37685	4.69955	-3.74641
H	-3.70516	3.08775	-2.84858
H	-1.03135	6.35244	-1.96012
H	1.41544	1.53229	1.09999
H	-0.374398	1.64862	1.01366
H	0.614249	3.12492	1.08355
H	-0.477711	0.27496	-1.12266
H	0.555924	0.712643	-2.50266
H	1.29229	0.051797	-1.00177
C	1.69127	6.92172	-2.87394
C	3.13471	7.00762	-4.90356
C	1.79463	4.22133	-4.07236
C	4.2923	4.414	-4.36283
O	4.08844	6.91644	-2.72357
C	3.05198	6.44705	-3.45352
C	3.08706	4.82055	-3.50701
O	3.37975	4.25493	-2.19397
B	2.44734	3.98271	-1.04135
N	3.32729	4.08109	0.259166
Si	2.78122	5.09563	1.59785
C	1.27503	6.1326	1.15543
C	4.15998	6.3422	2.02483
C	2.38496	4.17075	3.20221
Si	4.79455	3.13041	0.39778
C	6.33129	4.08009	-0.215161
C	4.82221	1.51778	-0.617383
C	5.17625	2.61597	2.17285
H	1.75372	8.01413	-2.75911
H	0.824309	6.69071	-3.51479
H	1.51252	6.48029	-1.88535
H	2.96081	8.09275	-4.84565
H	4.14782	6.87028	-5.3062
H	2.40004	6.58459	-5.61153
H	1.88991	3.14844	-4.35102
H	0.964467	4.296	-3.36178
H	1.50772	4.73337	-5.00016
H	4.13369	4.63872	-5.4253
H	5.18077	4.95935	-4.01422
H	4.52076	3.32823	-4.30574
H	1.50368	4.73148	-0.989279
H	1.0447	6.78769	2.01267
H	1.46076	6.77037	0.278441
H	0.384955	5.52432	0.937286
H	5.1367	5.86342	2.20035
H	3.89755	6.88888	2.94552
H	4.29071	7.11462	1.24441
H	1.80343	4.83821	3.86002
H	1.78101	3.26938	3.023
H	3.2864	3.86824	3.75294
H	6.28811	4.29962	-1.29602
H	6.50793	5.02061	0.335702
H	7.23069	3.46227	-0.05785
H	3.84175	1.02097	-0.631913
H	5.54928	0.826848	-0.162128
H	5.1936	1.70015	-1.64193
H	5.33118	3.47712	2.8396
H	4.37103	1.99859	2.5999
H	6.10419	2.02062	2.18105
Na	3.28604	2.1147	-2.86576
TSB’’
C	-3.00459	3.6731	0.120691
C	-3.59046	3.90171	-1.13208
C	-2.99073	3.35408	-2.27075
C	-1.81951	2.59782	-2.16476
C	-1.18913	2.39085	-0.904891
C	-1.82813	2.93702	0.240146
C	0.083565	1.75086	-0.826164
C	1.30347	2.06749	-0.684661
C	2.74792	1.60509	-0.721312
C	3.26061	1.33549	0.701254
C	2.90532	0.365502	-1.6
O	3.46532	2.68552	-1.30329
Na	3.45747	6.74452	-1.66219
H	-3.46759	4.08906	1.01944
H	-4.50787	4.48735	-1.21632
H	-3.44446	3.50306	-3.25411
H	-1.38094	2.13625	-3.05432
H	-1.37024	2.78264	1.21904
H	4.32068	1.04124	0.665564
H	2.68442	0.528563	1.17776
H	3.17218	2.23919	1.31769
H	2.34179	-0.479308	-1.17965
H	2.52739	0.563212	-2.61234
H	3.96968	0.093064	-1.66533
C	0.847749	6.22517	-4.13001
C	2.69077	6.00206	-5.8071
C	2.10396	3.37798	-4.24482
C	4.32499	4.39267	-3.7588
O	3.03943	7.02986	-3.67106
C	2.39116	6.01384	-4.28604
C	2.81474	4.60119	-3.65118
O	2.45085	4.72825	-2.24232
B	2.86473	3.95833	-1.07784
N	3.41594	4.88098	0.015793
Si	2.20497	5.55422	1.10715
C	0.611368	6.03849	0.186359
C	2.82714	7.17761	1.85745
C	1.6955	4.37613	2.48325
Si	5.13531	4.87188	0.450118
C	5.85386	6.58218	0.018844
C	6.17121	3.63367	-0.503858
C	5.38665	4.53625	2.29078
H	0.585361	7.1595	-4.64462
H	0.200182	5.43165	-4.55125
H	0.604725	6.40813	-3.06838
H	2.40499	6.985	-6.20965
H	3.76967	5.88517	-5.98159
H	2.1508	5.2229	-6.37213
H	2.34272	2.48169	-3.65739
H	1.00632	3.48367	-4.28729
H	2.4265	3.20614	-5.28062
H	4.62427	4.27683	-4.80922
H	4.8617	5.26732	-3.36451
H	4.62272	3.49032	-3.21077
H	1.64275	3.46094	-0.546934
H	0.059165	6.76845	0.800347
H	0.790981	6.51515	-0.790973
H	-0.061928	5.17427	0.067429
H	3.7739	7.07854	2.40725
H	2.07188	7.56045	2.56327
H	2.96898	7.95627	1.08785
H	0.936994	4.84762	3.13006
H	1.25946	3.45855	2.05965
H	2.55018	4.08918	3.11388
H	5.93736	6.71469	-1.07594
H	5.27502	7.42139	0.436229
H	6.88046	6.67692	0.409219
H	5.87567	2.59811	-0.294247
H	7.22559	3.77344	-0.210554
H	6.09319	3.78709	-1.58867
H	4.8769	5.25479	2.94924
H	5.01924	3.52823	2.5416
H	6.46208	4.56873	2.53093
Na	0.246892	4.32758	-2.1774
C’’
C	-3.87105	0.591057	-0.914331
C	-4.85721	1.49782	-0.514373
C	-4.49446	2.8262	-0.260696
C	-3.17168	3.23908	-0.415612
C	-2.1535	2.33701	-0.798996
C	-2.54253	1.00066	-1.04732
C	-0.765548	2.79029	-0.955742
C	0.203879	2.11524	-0.314903
C	1.70818	2.36329	-0.346457
C	2.19702	2.55163	1.09239
C	2.42229	1.17213	-0.998603
O	2.01976	3.52014	-1.19335
Na	4.23367	7.04982	-2.03168
H	-4.13929	-0.449187	-1.12192
H	-5.89677	1.17723	-0.409823
H	-5.25452	3.54853	0.051447
H	-2.89935	4.28317	-0.233121
H	-1.77942	0.284473	-1.36298
H	3.2818	2.6998	1.16197
H	1.93249	1.65095	1.66485
H	1.68653	3.39928	1.56442
H	2.19434	0.248209	-0.446699
H	2.07141	1.04562	-2.03205
H	3.51541	1.31187	-1.00384
C	1.46182	6.04901	-4.10322
C	3.07495	5.80835	-6.00064
C	2.82294	3.28056	-4.10346
C	5.03651	4.41214	-4.18418
O	3.6306	7.00444	-4.00243
C	2.97231	5.91422	-4.45856
C	3.56677	4.57628	-3.79267
O	3.60547	4.85518	-2.36056
B	3.06937	4.39399	-1.18667
N	3.64702	5.05367	-0.000291
Si	2.63618	6.1541	0.949749
C	0.889492	6.15443	0.252085
C	3.31684	7.91672	0.713218
C	2.60643	5.82332	2.80142
Si	5.38831	4.82295	0.237002
C	6.44193	6.04468	-0.769915
C	5.86526	3.08903	-0.309937
C	5.849	5.07097	2.04246
H	1.10191	6.99116	-4.53775
H	0.817148	5.23619	-4.48882
H	1.36661	6.16378	-3.00886
H	2.62784	6.71765	-6.42888
H	4.12964	5.79519	-6.30804
H	2.5628	4.93221	-6.4333
H	3.29064	2.42817	-3.58989
H	1.76696	3.2844	-3.81019
H	2.86431	3.08827	-5.184
H	5.13186	4.07588	-5.22534
H	5.55571	5.3761	-4.08854
H	5.52179	3.66345	-3.53968
H	-0.021409	1.26158	0.356081
H	0.272546	6.86962	0.819935
H	0.897014	6.50672	-0.794306
H	0.396675	5.17009	0.291284
H	4.40696	7.9768	0.866384
H	2.85473	8.60312	1.44136
H	3.07171	8.33494	-0.280706
H	1.7923	6.41554	3.2513
H	2.42193	4.76579	3.03708
H	3.54415	6.12323	3.29025
H	6.36174	5.88046	-1.85697
H	6.2341	7.10296	-0.52959
H	7.5027	5.88751	-0.514701
H	5.41116	2.32293	0.336786
H	6.95922	2.96489	-0.264024
H	5.55064	2.89207	-1.34604
H	5.694	6.10777	2.37926
H	5.27341	4.40608	2.70377
H	6.91847	4.83819	2.17394
Na	0.159303	4.37172	-2.35285
